# Supplementary material for: Effects of Small-Sided Games vs. Interval Training in Aerobic Fitness and Physical Enjoyment in Young Elite Soccer Players
Source: PLoS One. 2015 Sep 2;10(9):e0137224. doi: 10.1371/journal.pone.0137224 (PMC4558056; doi:10.1371/journal.pone.0137224)
Supplement: S1 Dataset — (XLSX) [file pone.0137224.s001.xlsx]

## Sheet: Hoja1
	S1 Dataset
		MAS (km*h-1)		CMJ (cm)		PACES	sRPEres-TL	sRPEmus-TL	> 90% of HRmax	80-90% of HRmax	< 80% of Hrmax
	SSGs group	Test 1	Test 2	Test 1	Test 2
	P1	17.4	17.48	42.3	41.7	32	6853	6566	22.71	21.82	55.47
	P2	16.27	16.14	40.3	38.8	21	7691	7334	16.72	19.1	64.18
	P3	18.25	18.3	44.3	45.1	24	8105	11219	2.46	9.17	88.37
	P4	16.93	16.93	43.2	40.9	19	5681	5331	8.97	23.46	67.57
	P5	17.37	17.26	44.6	44.6	31	8878	8934	16.89	23.59	59.52
	P6	15.97	16.53	45.5	44.2	26	8426	8640	14.21	15.77	70.02
	P7	16.75	15.88	38.8	38.4	46	9602	11106	6.89	22.58	70.53
	Mean	16.9914	16.9314	42.7143	41.9571	28.4286	7890.86	8447.14	12.6929	19.3557	67.9514
	IT group
	P1	16.78	17.92	43.5	43.2	12	6989	8337	2.22	22.71	75.07
	P2	17.43	17.43	47.9	48.1	19	10254	9312	6.64	26.02	67.34
	P3	17.3	17.52	37.7	38.4	14	8714	9766	5.51	19.74	74.75
	P4	15.97	15.88	38.6	36.6	8	6622	7114	13.18	21.17	65.65
	P5	16.18	16.53	39.1	39.1	11	8838	8525	12.39	26.22	61.39
	P6	18.12	18.43	45.1	46.9	13	7922	8684	5.94	23.16	70.9
	P7	17.09	17.09	50	48.1	22	9486	9668	6.87	23.29	69.85
	P8	15.38	15.69	40.2	38.9	26	6044	6672	4.78	18.35	76.87
	Mean	16.7812	17.0613	42.7625	42.4125	15.625	8108.62	8509.75	7.19125	22.5825	70.2275
